# Supplementary material for: Infusion of propofol with bispectral index monitoring does not reduce the amount of propofol used during transvaginal oocyte retrieval procedure
Source: Sci Rep. 2023 Dec 6;13:21561. doi: 10.1038/s41598-023-48611-6 (PMC10700325; doi:10.1038/s41598-023-48611-6)
Supplement: Supplementary file 1 — Supplementary Information. [file 41598_2023_48611_MOESM1_ESM.xlsx]

## Sheet: Sayfa1
HASTALAR	BIS AO	BIS 5	BIS 10	BIS 15	BIS 20	BIS IS	BIS U	N AO	N 5	N 10	N 15	N 20	N IS	N U	SA AO	SA 5	SA 10	SA 15	SA 20	SA IS	SA U	TA SIS-AO	TA SIS-5	TA SIS-10	TA SIS-15	TA SIS-20	TA SIS-IS	TA SIS-U	TA DIA-AO	TA DIA-5	TA DIA-10	TA DIA-15	TA DIA-20	TA DIA-IS	TA DIA-U	TA ORT-AO	TA ORT-5	TA ORT-10	TA ORT-15	TA ORT-20	TA ORT IS	TA ORT-U	YAS	KILO	BOY	BMI	ASA	IND-SURE(SN)	LMA
1								94	79	71			66	79	100	100	100			100	100	121	98	96			97	100	78	67	63			62	66	90	76	74			72	79	39	74	155	30	1	173	1
2								70	70	59			62	87	100	100	100			99	99	130	99	99			131	122	83	60	65			84	79	97	73	76			94	92	38	89	170	30	1	99	1
3								92	71	62	58	62	68	88	100	100	100	100	100	100	100	103	107	90	93	96	94	101	80	55	51	52	55	47	60	89	70	64	65	67	62	73	37	70	165	25	1	139	1
4								64	59	59	72	68	67	74	100	100	100	100	99	99	100	109	87	100	98	86	86	109	54	55	63	70	54	49	56	70	65	75	77	63	60	70	41	50	160	19	2	110	1
5								75	65	63	58	64	78	72	100	100	100	100	100	100	100	120	91	94	80	98	119	112	70	54	55	47	61	43	74	84	66	66	58	73	65	85	32	63	161	24	1	114	1
6								86	77	79	76		72	82	100	100	99	99		100	100	126	95	95	95		98	119	88	63	68	76		71	89	100	73	78	83		81	98	36	81	158	32	1	83	1
7								108	87	91	98	96	106	115	100	100	100	100	100	100	100	136	114	109	116	105	122	130	99	85	81	82	76	94	95	112	95	91	93	86	104	105	39	72	150	32	1	141	1
8								89	89	79	82	71	74	88	100	100	100	100	100	100	100	113	98	95	103	94	93	104	74	70	66	73	69	72	80	86	80	77	82	78	79	88	26	66	166	24	1	130	1
9								83	68	61	64		58	63	100	99	99	99		100	100	129	99	105	106		105	116	89	58	65	67		64	82	101	70	77	79		78	93	35	85	170	29	1	152	1
10								79	68				66	68	100	100				100	100	126	95				97	98	66	52				61	53	86	65				74	67	41	73	168	25	1	108	1
11								62	59	57	55		58	61	100	100	100	100		100	99	112	92	108	102		106	104	67	54	70	65		64	58	81	67	82	75		77	73	31	73	170	25	1	177	1
12								81	72	66	64	67	61	77	100	100	100	100	100	100	100	110	95	89	90	84	87	105	84	65	58	58	60	60	83	92	75	67	69	68	69	91	44	50	168	17	2	126	1
13								107	66	61	65	56	63	71	100	100	100	100	100	100	100	109	101	108	88	101	98	102	72	71	78	68	70	61	68	84	81	88	78	79	73	80	28	62	168	22	1	139	1
14								134	61	49	74		96	84	100	100	100	100		99	100	141	95	101	98		99	113	83	51	64	64		62	74	100	64	76	75		74	86	35	61	160	23	1	206	1
15								89	60	87	76	73	71	85	100	100	100	99	199	98	100	126	86	109	107	99	98	106	76	67	79	72	65	62	69	92	73	90	83	75	73	81	50	80	170	27	1	126	1
16								76	64	56			59	83	100	100	100			100	100	120	89	98			111	125	79	53	61			74	83	92	65	73			85	96	30	55	153	24	2	173	1
17								66	55	50			51	57	100	100	100			100	100	124	90	93			91	104	80	58	57			54	61	93	69	69			65	75	30	56	155	23	1	99	1
18								69	60				57	61	100	100				100	100	107	102				94	95	72	73				67	65	83	83				75	75	38	64	160	25	1	135	1
19								79	68	64	70	67	75	89	100	100	100	100	100	100	100	113	93	89	101	98	100	110	76	62	63	67	70	74	74	88	73	72	79	80	84	86	33	47	157	19	2	98	1
20								49	59	53	58	54	65	73	100	100	100	100	100	100	100	109	97	96	94	100	105	113	65	55	57	54	62	74	62	78	68	69	66	74	84	76	21	49	165	18	1	98	1
21								99	89	91	90		90	91	100	100	100	100		100	100	117	90	99	102		103	105	79	64	74	73		81	76	93	73	83	82		87	86	44	74	175	24	2	173	1
22								76	54	67	66	65	62	68	100	100	100	100	100	100	100	127	88	104	92	97	97	102	85	59	76	60	55	64	60	98	69	86	71	76	75	74	33	75	156	30	1	156	1
23								80	75	65			60	79	100	100	99			99	99	120	91	96			90	107	83	69	63			57	71	97	69	74			68	83	26	66	166	24	1	77	1
24								125	84	74			72	85	100	100	100			100	100	133	85	89			96	106	76	46	47			56	70	94	58	60			70	81	40	52	158	20	1	155	1
25								56	57	68	64		63	69	100	100	100	100		100	100	101	85	125	91		88	96	57	40	80	55		53	58	72	55	93	67		64	72	41	50	160	19	1	150	1
26								61	62	61	58		69	73	100	100	100	100		100	100	124	111	100	99		101	116	97	83	70	72		74	80	106	93	80	81		83	92	39	56	166	20	1	198	1
27								84	63				60	71	100	100				100	100	117	90				92	106	79	52				55	79	92	64				66	88	33	67	158	26	1	140	1
28								78	67	67			71	65	100	100	100			100	100	105	106	100			101	97	65	69	69			64	64	77	81	79			75	76	38	63	161	24	1	120	1
29								58	52	65	53		50	55	100	100	100	100		100	100	116	91	109	94		93	93	79	61	72	61		60	77	91	72	83	72		71	82	38	70	182	21	1	120	1
30								70	54	56	62	53	63	67	100	100	100	100	100	100	100	119	87	102	100	94	104	108	70	49	64	62	57	65	64	85	61	76	74	69	77	77	37	64	168	22	1	180	1
31								63	53	50	51	50	52	53	100	100	100	100	100	100	100	102	86	82	86	87	88	87	65	48	45	50	51	53	57	78	58	56	61	61	64	67	33	65	157	26	2	120	1
32								77	67	63			72	72	100	100	100			100	100	96	85	87			89	89	69	57	58			63	65	78	66	68			73	74	41	56	168	19	2	120	1
33								67	63	52	59	57	54	68	100	100	100	100	100	100	100	120	100	95	92	92	90	101	75	54	59	49	51	52	59	89	67	70	63	65	65	72	34	58	169	20	1	120	1
34								65	58	65	64		64	70	100	100	100	100		100	100	123	84	107	112		97	100	62	43	60	70		56	54	80	57	74	83		69	69	42	70	163	26	1	120	1
35								73	65	62	62	61	57	67	100	100	100	100	100	100	100	115	95	86	86	86	90	95	73	62	56	59	61	62	65	86	73	66	68	70	72	75	40	64	160	25	1	120	1
1900-02-05								70	68	69	70		68	69	100	100	100	100		100	100	116	102	102	99		94	105	79	71	72	69		63	67	92	81	81	80		73	80	46	68	162	26	1	180	2
37								78	63	75	75		71	76	100	100	100	100		100	100	126	86	110	104		101	104	77	58	76	71		67	71	93	68	88	81		78	83	47	60	160	23	1	120	1
38								65	47	44	45	60	65	65	100	100	100	100	100	98	100	124	82	97	98	105	99	100	107	54	69	68	78	67	68	115	64	79	79	86	78	78	34	74	165	27	1	120	1
39								68	62	58			59	62	100	100	100			100	100	95	79	80			81	87	54	53	50			52	63	67	61	60			61	71	41	65	170	22	1	120	1
40								82	63	61	63	57	65	65	100	100	100	99	99	100	100	130	98	100	98	107	102	101	72	57	46	68	69	62	64	87	69	77	72	81	75	75	26	56	163	21	1	120	1
41								83	68	66			67	73	100	100	100			100	100	119	91	89			91	99	80	61	56			61	64	93	71	67			71	75	46	53	166	19	1	120	1
42								74	61	59	60		56	60	100	100	100	100		100	100	130	98	98	97		97	102	81	66	55	59		60	64	99	76	69	71		72	76	41	55	160	21	1	120	1
43								61	56	51	50		62	61	100	100	100	100		100	100	109	90	90	91		102	98	69	53	55	55		58	69	82	65	67	66		72	78	31	62	158	25	2	120	1
44								98	77	76	73		72	82	100	100	100	100		100	100	112	94	94	93		92	102	84	54	56	56		59	70	91	67	68	69		69	80	31	54	160	21	1	120	1
45								65	62	57			60	64	100	100	100			100	100	105	86	89			90	92	73	62	61			61	67	88	70	72			70	75	37	54	152	23	1	120	1
46								68	70	62	66	64	62	57	100	100	100	100	100	100	100	104	86	82	99	89	94	88	69	58	52	61	61	66	67	82	68	61	69	70	75	73	40	62	170	21	2	120	1
47								78	71	70	71	71	68	69	100	100	100	100	100	100	100	108	84	93	90	92	88	92	73	60	66	66	68	64	66	83	69	76	75	77	73	75	43	76	159	30	1	120	1
48								70	59	54	54	60	61	66	100	100	100	100	100	100	100	105	80	80	75	86	88	86	57	50	46	51	52	57	57	73	60	57	59	63	66	66	37	53	172	18	1	120	1
49								63	58	53	52		54	66	100	100	100	100		100	100	118	89	89	84		102	104	87	50	53	47		67	75	98	61	64	59		78	84	31	65	170	22	1	120	1
50								92	73	71	71	70	71	87	100	100	100	100	100	100	100	98	87	99	99	104	100	100	73	65	74	74	72	73	83	82	74	83	84	83	83	89	36	50	164	18	1	120	1
51								72	54	59	58	56	81	72	100	100	100	100	100	100	100	119	86	100	91	90	90	103	90	48	64	55	56	56	78	101	61	75	68	68	68	87	35	55	157	22	1	120	1
52								73	70	70	69	68	70	85	100	100	100	100	100	100	100	98	71	91	94	87	92	104	65	43	63	68	64	65	64	75	54	72	77	72	74	77	39	58	166	21	1	120	1
53								87	69	70	72	66	81	80	100	100	99	100	100	100	100	117	122	101	101	94	101	102	60	71	43	53	50	50	51	78	86	62	68	63	66	68	39	74	168	26	2	120	1
54								73	56	54	67		70	71	100	100	100	100		100	100	103	85	84	91		92	95	76	61	57	67		60	63	87	70	67	74		70	73	45	63	159	25	1	139	1
55								76	57	57	53	80	73	75	100	100	100	100	100	100	100	124	83	132	113	120	115	122	68	45	68	74	68	65	66	86	58	88	84	83	81	84	41	49	160	19	1	120	1
56								89	73	66	70	71	70	91	100	100	100	100	100	100	100	120	106	100	114	115	110	108	71	57	56	61	76	74	75	87	71	69	76	88	85	84	30	65	161	25	1	120	1
57								86	74	71	66	67	69	72	100	100	100	100	100	100	100	107	95	103	106	108	108	109	75	66	69	77	80	80	77	84	76	80	85	90	89	89	37	70	175	23	1	120	1
58								82	69	60	56		57	59	100	100	100	100		100	100	122	106	94	109		110	104	69	63	58	67		69	64	86	77	70	80		82	76	43	60	157	24	1	180	1
59								79	57	55	59		55	56	100	100	99	99		100	100	129	97	102	105		108	105	87	60	64	67		66	70	100	72	76	79		66	70	47	78	165	28	1	180	1
60								110	86	81			83	100	100	100	100			100	100	118	90	88			88	105	85	61	50			53	78	96	71	62			64	85	42	68	168	24	1	180	2
61								81	66	63	67	68	69	64	100	100	100	100	100	100	100	108	95	98	98	119	104	101	73	54	68	70	77	75	66	85	68	78	80	89	84	78	39	52	160	20	1	300	2
62	98	40	53			55	78	78	69	60			60	75	100	100	100			99	100	100	77	81			81	95	72	52	58			59	72	82	62	67			67	81	33	51	157	20	1	90	1
63	98	58	45			56	85	95	70	56			68	82	100	100	100			100	100	120	97	99			94	103	82	51	62			63	70	95	64	73			73	81	29	59	162	22	1	131	1
64	98	41	45	44		41	85	78	66	61	62		63	74	100	100	100	100		100	100	106	81	87	84		83	92	73	49	57	52		53	57	84	60	68	69		63	68	40	57	158	23	2	113	1
65	98	39	51	59		63	76	98	75	73	72		74	100	100	100	100	100		100	100	150	93	97	97		89	135	92	61	66	64		56	81	110	72	77	74		67	97	49	70	167	25	2	112	1
66	98	41	42	43	49	57	84	80	65	60	64	67	62	73	100	100	100	100	100	100	100	132	91	94	95	106	112	116	82	48	56	56	61	68	67	97	62	68	68	75	81	82	44	80	150	35	1	150	1
67	98	39	39			49	84	75	71	80			76	72	100	99	98			99	100	120	85	92			90	99	80	58	62			58	65	93	67	72			69	75	35	58	155	24	2	135	1
68	98	49	52			51	85	92	61	58			56	65	100	100	100			100	100	137	105	96			95	105	90	63	58			58	60	105	76	70			70	74	37	64	162	24	1	110	1
69	98	32				40	85	79	62				58	60	100	100				100	100	110	89				83	97	76	63				57	70	87	72				66	78	43	58	155	24	2	157	1
70	98	52				63	79	85	73				70	85	100	100				100	100	134	95				101	107	70	62				67	73	90	73				78	85	42	80	150	35	2	123	1
71	98	49	52			49	74	85	73	60			67	69	100	100	100			100	100	120	93	90			94	101	75	55	52			57	67	88	67	63			67	78	38	55	168	19	1	130	1
72	97	50	52	48	40	76	80	73	63	60	69	74	87	83	100	100	100	100	100	100	100	134	88	85	104	98	100	101	76	53	51	74	61	65	67	94	65	63	85	73	76	79	42	70	164	26	1	109	1
73	97	52	49	41		45	78	76	72	70	65		66	71	100	100	100	100		100	100	133	113	107	109		106	122	78	71	68	65		65	78	93	83	81	78		78	92	44	75	160	29	1	114	1
74	98	47				78	81	73	63				68	69	100	100				100	100	123	88				93	107	86	56				57	67	96	56				69	80	41	55	160	21	1	110	1
75	98	36	34	64		60	94	77	86	84	80		77	87	100	100	100	100		100	100	118	97	117	107		105	112	78	66	79	77		73	86	90	77	92	86		94	94	40	83	170	28	2	150	1
76	98	51	46	60		52	78	95	63	61	61		59	64	100	100	100	100		100	100	127	87	87	90		84	89	76	58	59	60		56	63	91	67	69	70		66	72	34	73	165	26	1	90	1
77	98	57	45	39	41	66	97	71	69	60	63	64	62	67	100	100	100	100	100	100	100	137	103	108	111	117	121	124	98	74	81	83	86	85	83	111	84	90	92	96	97	97	33	55	167	19	1	130	1
78	97	38	49	58	42	62	76	94	69	67	60	63	74	86	100	100	100	100	100	100	100	110	90	86	92	85	108	99	48	51	51	53	49	48	49	68	64	64	66	62	65	65	40	53	160	20	1	148	1
79	97	52	39			40	80	75	65	65			66	70	100	100	100			100	100	116	89	93			97	96	78	59	58			64	61	87	68	69			74	72	44	56	159	22	1	113	1
80	98	47	41	44		42	75	87	66	61	62		59	60	100	100	100	100		100	100	124	112	118	107		103	111	72	72	81	72		67	69	87	84	92	83		79	82	30	80	170	27	1	166	1
81	95	43	50	42	60	67	80	77	75	76	68	65	81	100	100	100	100	100	100	100	100	120	96	98	99	100	108	116	82	68	64	67	69	69	76	94	78	75	78	79	81	89	35	62	156	25	1	170	1
82	98	41	49	53	59	53	86	70	60	55	59	59	60	63	100	100	100	100	100	100	100	116	86	85	104	105	100	101	72	49	52	67	67	63	65	86	61	63	78	79	75	76	31	75	168	26	2	168	1
83	98	36	40			48	81	72	71	70			73	71	100	100	100			99	100	101	80	81			81	93	52	50	51			42	52	67	60	62			54	64	47	56	170	19	1	159	1
84	98	43	47	41		47	94	65	68	55	55		54	68	100	100	100	100		100	100	103	93	97	92		92	109	69	55	61	59		57	71	81	66	72	70		69	86	37	57	167	20	1	130	1
85	98	41	39	44	50	55	89	78	62	52	56	67	67	75	100	100	100	100	100	100	100	110	86	90	92	97	95	107	78	51	55	61	65	66	65	82	63	66	71	76	76	78	36	63	165	23	1	132	1
86	97	62	56			61	85	77	65	62			68	72	100	100	100			100	100	109	79	77			88	92	64	51	54			68	66	79	60	62			76	76	41	65	167	23	1	174	1
87	97	25	48			59	89	77	58	55			54	57	100	100	100			100	100	134	95	97			99	99	81	65	63			60	66	97	75	74			73	77	47	78	165	28	2	135	1
88	97	48	47	46		45	80	88	64	64	65		60	67	100	100	100	100		100	100	97	86	92	88		94	97	69	57	64	65		66	67	80	67	73	74		75	77	38	48	160	18	2	212	2
89	98	41	45	41	43	48	83	76	57	49	54	54	55	65	100	100	100	100	100	100	100	121	92	99	104	115	108	105	76	51	66	70	77	70	72	90	64	76	81	89	81	83	29	78	160	30	1	145	1
90	97	59	35	39	60	42	82	113	80	80	71	85	74	83	100	100	100	100	100	100	100	154	111	91	94	107	90	112	103	79	61	68	77	61	81	116	90	71	71	88	71	91	39	52	158	20	2	240	1
91	97	42	44			43	84	76	62	59			58	70	100	100	100			100	100	121	99	96			94	115	82	60	56			56	78	94	73	69			68	90	44	75	162	28	1	130	1
92	98	40				29	82	53	45				53	55	100	100				100	100	94	85				86	103	74	51				57	77	82	62				66	87	41	60	150	26	1	150	1
93	97	35	49	36		40	80	79	68	58	69		70	74	100	100	100	100		100	100	114	105	99	116		109	110	72	67	66	78		76	79	85	78	76	89		87	90	34	65	155	27	2	325	2
94	98	57	55	59	61	61	80	64	55	50	66	68	73	96	100	100	100	100	100	100	100	118	102	102	109	114	115	129	65	53	49	60	66	66	102	80	69	65	76	82	85	112	26	62	164	23	1	190	1
95	95	35	44			61	96	64	56	51			48	59	100	100	100			100	100	94	91	77			81	87	72	55	51			54	57	78	68	60			63	67	42	55	157	22	1	40	1
96	98	62	60			66	94	80	65	65			56	66	100	100	100			100	100	119	102	94			91	99	60	82	45			47	50	78	88	60			61	64	39	65	170	22	1	60	1
97	97	60	32	42	51	61	93	73	58	53	79	83	82	94	100	100	100	100	100	100	100	119	94	88	114	111	109	116	78	67	57	80	82	76	86	92	75	68	91	91	87	96	35	55	158	22	1	85	1
98	98	56				62	82	97	60				69	73	100	100				100	100	113	104				94	108	77	79				64	82	89	88				74	91	28	57	157	23	1	136	1
99	95	47	43	46	43	49	66	88	73	67	66	67	60	77	100	100	100	100	100	100	100	114	94	93	95	94	92	103	73	56	51	55	53	56	68	85	68	65	68	66	68	79	24	65	150	29	1	60	1
100	98	23	26			67	78	70	63	59			58	59	99	100	100			100	100	108	91	94			90	90	65	56	62			55	55	78	67	72			66	66	40	66	163	25	1	80	1
101	98	24	29	58	62	57	83	90	70	74	72	70	68	72	100	100	100	100	100	100	100	127	94	102	99	95	94	101	79	56	61	58	58	53	61	94	68	75	71	70	67	74	32	97	155	40	1	95	1
102	98	48	44	63	52	61	77	80	67	66	65	64	68	78	100	100	100	100	100	100	100	137	103	102	103	99	105	107	81	64	62	67	61	70	90	98	76	75	78	74	81	97	40	84	160	32	2	90	2
103	98	63	58			63	77	68	48	69			69	66	100	100	100			99	100	145	115	128			141	123	88	84	96			94	79	105	92	107			109	93	38	58	173	19	1	90	1
104	98	31	44			83	82	60	60	54			64	67	100	100	100			100	100	122	91	93			91	100	81	55	59			64	69	94	67	70			73	79	41	63	169	22	2	100	1
105	98	46	38			45	81	57	51	49			49	68	100	100	100			100	100	113	79	98			103	105	69	53	70			65	72	81	63	80			76	82	41	60	158	24	1	113	1
106	98	40	40	44		62	75	69	66	57	57		55	63	100	100	100	100		100	100	123	92	92	94		94	103	72	52	54	57		53	68	85	63	67	69		65	79	26	63	175	20	2	90	1
107	98	34	44	54	50	51	78	69	55	53	53	52	52	66	100	100	100	100	100	100	100	138	103	103	108	109	107	125	89	69	65	72	73	69	95	104	79	77	84	84	81	106	41	90	165	33	1	60	1
108	96	54	57	41	50	53	76	83	66	63	65	65	65	71	100	100	100	99	100	100	100	121	98	108	114	113	112	120	74	52	67	76	68	61	98	86	66	79	87	82	75	104	29	63	160	24	1	120	1
109	97	49	44	47		42	77	88	78	66	66		70	70	100	100	100	100		100	100	106	90	96	109		106	105	85	57	71	77		71	75	92	67	80	88		83	86	36	55	160	21	1	89	2
110	98	49	40	40		38	78	78	72	66	63		60	81	100	100	100	100		100	100	112	90	92	92		90	107	80	58	61	61		56	84	90	68	72	73		67	93	42	62	170	21	2	60	1
111	98	27	35	60		68	75	67	61	60	56		58	58	100	100	100	100		100	100	107	91	99	96		94	96	74	59	66	69		65	66	85	68	77	78		75	76	38	63	161	24	1	60	1
112	98	47	44	41	43	73	73	68	51	48	52	56	61	60	100	100	100	100	100	100	100	119	93	107	107	110	111	107	71	51	58	62	65	72	73	85	64	81	75	80	85	83	31	70	170	24	1	60	1
113	98	63	59	53		65	73	90	67	66	61		61	69	100	100	100	100		100	100	126	111	108	96		99	97	68	75	61	58		63	48	85	86	74	70		74	62	39	65	170	22	1	60	1
114	98	27	53			68	77	57	52	50			50	56	100	100	100			100	100	136	94	88			90	108	83	61	56			59	68	100	72	67			69	81	39	63	169	22	1	120	1
115	98	39	41	56	63	73	83	71	70	61	63	67	69	70	100	100	100	100	100	100	100	120	101	115	100	99	112	112	65	61	79	71	66	70	62	83	74	91	71	76	84	77	43	57	160	22	1	120	1
116	98	48	40	60		72	73	80	60	61	60		72	77	100	100	100	100		100	100	119	104	97	94		95	89	71	68	57	56		66	50	85	80	68	69		76	63	33	58	172	19	1	60	1
117	98	33	46	63		64	85	63	51	59	59		58	63	100	100	100	100		100	100	142	92	106	98		107	122	92	58	70	71		70	81	108	69	82	80		82	94	41	62	166	22	2	60	1
118	97	26	44	35		26	77	79	70	70	65		65	65	100	100	100	100		100	100	118	93	96	98		90	97	79	63	72	65		63	70	92	74	81	76		72	80	44	73	175	23	2	180	1
119	98	42	60	59		64	78	83	68	71	70		69	76	100	100	100	100		100	100	113	90	90	92		95	98	73	58	64	62		66	67	85	68	73	72		76	77	43	51	165	18	1	120	2
120	97	69	59	55	56	64	80	52	51	56	62	62	64	74	100	100	100	100	100	100	100	110	94	106	107	112	110	126	68	65	74	79	82	77	88	80	75	85	88	91	88	101	21	50	161	19	1	60	1
121	98	45	55	56	58	59	71	60	57	57	52	53	55	50	100	100	100	100	100	100	100	118	100	100	197	96	99	101	72	57	58	57	57	63	68	85	70	70	71	70	73	78	33	72	172	24	1	60	1
121	98	45	38	47	57	45	79	67	59	57	53	56	57	53	100	100	100	100	100	100	100	142	108	113	112	113	112	112	87	62	60	63	68	71	88	102	76	75	78	82	83	94	39	90	163	34	2	120	1
[truncated: 14 more columns]
